# Supplementary material for: Peptide-oligourea hybrids analogue of GLP-1 with improved action in vivo
Source: Nat Commun. 2019 Feb 25;10:924. doi: 10.1038/s41467-019-08793-y (PMC6389962; doi:10.1038/s41467-019-08793-y)
Supplement: Supplementary file 4 — Source Data [file 41467_2019_8793_MOESM4_ESM.xlsx]

## Sheet: Table 1, Fig 2
Table 1, Figure 2	EC50
	% of Response
log[Agonist] (M)	1		2		3		4		5		6		7		8		9		10		11		12		13		14		14		14		14		15		16		17		18		19		20		21		22
-12			-4.7	0.3					10	-0.2							5.6	-6.9			-7.4	-4							13.4	10.7							-11.9	-12.7					1.9	-8	6	-2.5	2.8	-7.4	-12.5
-11	6.8	14	1.8	5.4					4.4	-0.6			3.6	-3.9			4.8	5.6			-6.6	17.7					29.2	14.8	1.6	-14.1							-14.7	-9.3					-15.9	-3.7	-6.5	0.9	-10.1	-3.2	-10.6
-10	23.5	25.5	-4.2	3					5.6	9.5			8.6	0.8			33.3	34.8			-0.3	5.5					26.7	20.3	7	4.4	12.4	2.3					-0.6	-13.2					-60.5	6.4	1.2	3.3	1.8	2.6	1.1
-9	96.5	105.7	7.6	4.5	7.7	11.4	-0.9	0.4	54.2	33	-4.6	-1	5.3	-3.6	-4.4	-8.2	61.5	71	5.1	-8	21.2	40.5	-6.1	-14.4	2.2	-2.5	38	25.2	42.6	38	12.7	47.1	26.9	3.8	-1.3	3.4	14.1	14.9	0.9	-6.1	-0.2	9.4	-60.5	-0.5	-5.6	0.4	21.7	32.7	36
-8.52288	114.8	99.8	8.7	6.4					59.1	46.8			4.5	5.3			80.6	85.6			68.9	70.7					48.7	62.9	46.4	27.2	60.7	51.1					15.8	14					9.6	1.6	5.3	16.8	41.4	56.6	65.3
-8					1.9	9.5	-2.3	-1.2			-3.7	0.9	13.9	-5.1	-1.1	-5.3			2.3	-0.7			5.3	-4.5	-1.7	-2	76.9	83.9			76.8	84	106.4	104.6	3.6	0.6			17	-10.3	6.5	-3.6
-7.52288	113	96.8	47.4	76.2	0.3	9.9	-0.4	-2	74.4	77.2	-4	-2.1	21.8	9	3.4	-4.9	106.1	78.8	7.2	-1.6	111.8	140.5	-6.5	-2.9	-3.7	0.4	101.9	119.1	76.3	93.1	78.1	95.8	98	84.1	-0.1	2.6	31	29.5	-1.9	5.3	13.7	-0.9	2.7	11.1	43.6	42.4	80	113.7	91.1
-7	108	106			8.9	13.2	35.2	49.8			-0.4	-5.9	-4.3	-3.5	3.5	3.2			31.9	23.6			7	-0.3	0	-4.8	97.8	78.2			88.6	106.1	114.5	104	0.1	2.1			1.8	0.5	14.8	-1.1
-6.52288			72.1	86.3	29	30	65.1	92.2	81.4	101.4	0.4	-1.8			32.4	34.4	102.9	68	39.5	49.1	100.3	108.3	28.3	49.1	-2.1	-0.9			98.6	112.9	98.8	111.4	126.1	123.1	-2	5.2	40.9	60	5.7	13.9	6.1	4.8	30.3	30.4			89.3	112.5	108.4
-6			73.6	77.4	61.5	59.2	76.4	75.4	82.3	91.8	4.7	4	24.7	9.9	55.9	51.4	92.6	76.8	60.6	67.8	90	93.6	67.6	51	22.3	16.8	119.7	98.8	116.1	105.1			115.7	110.8	6.5	3.3	99.9	61.7	36.8	35.8	21.1	26.2	80	57.6	86.8	72.1	80.1	127.1	115.7
-5.52288					85.9	79.3	96.6	77.8			5.7	5.5			68.4	77.9			61.2	69.7			68.9	65.1	37.3	42.2					86	105.2	123.7	144.4	13.3	11.1			46.1	30.7	38.5	27.3
5
-4.52288					78.6	103.7	85.7	80.7			7.3	5.8			61	82.5			51.8	57.5			70.9	58	52.8	62.3							107.3	110.9	62.4	63.2			73.9	82.4	99.3	95.9
Non-linear regression
	1	2	3	4	5	6	7	8	9	10	11	12	13	14	14	14	14	15	16	17	18	19	20	21	22	23
log(agonist) vs. response -- Variable slope (four parameters)							Ambiguous										Ambiguous		Ambiguous			Ambiguous
Best-fit values
Bottom	10.26	1.114	6.204	-1.653	0.8043	-2.621	3.743	-5.158	-2.131	-1.587	0.8132	-5.362	-2.249	22.51	1.693	2.786	~ -30482	1.25	-22.38	-2.487	2.912	-14.76	-0.6167	-3.793	-9.147	1.492
Top	106.5	77.67	91.56	81.8	89.41	6.188	~ 207,7	73.41	88.16	61.53	107.3	64.98	57.66	103.2	116	99.79	119	92.66	~ 64385	98.65	197.9	~ 1542	81.61	104.1	105.7	100
LogEC50	-9.62	-7.897	-6.187	-7.014	-8.806	-6.257	~ -5,789	-6.452	-9.749	-6.91	-8.721	-6.619	-5.795	-8.386	-8.172	-8.592	~ -12,92	-4.79	~ 10,05	-5.406	-4.486	~ -3,296	-7.584	-8.547	-8.91	-8.466
EC50	2.396e-10	1.267e-08	6.502e-07	9.681e-08	1.563e-09	5.532e-07	~ 1,626e-006	3.533e-07	1.783e-10	1.23e-07	1.901e-09	2.403e-07	1.604e-06	4.108e-09	6.727e-09	2.558e-09	~ 1,192e-013	1.623e-05	~ 11213394314	3.928e-06	3.265e-05	~ 0,0005055	2.604e-08	2.837e-09	1.231e-09	3.422e-09
Std. Error
LogEC50	0.1145	0.1302	0.07232	0.04221	0.1593	0.1563	~ 203660107	0.07804	0.2138	0.09067	0.1016	0.07098	0.05376	0.1349	0.2402	0.1707	~ 653,2	0.6151	~ 3174	0.5234	1.507	~ 54,29	0.1162	0.1669	0.1264	0.1072
EC50						>10000	>10000							4.14475e-09				>10000			>10000
TOP = 100%
	1	2	3	4	5	6	7	8	9	10	11	12	13	14	14	14	14	15	16	17	18	19	20	21	22	23
log(agonist) vs. response -- Variable slope (four parameters)							Ambiguous										Ambiguous
Best-fit values
Bottom						-6.751	3.743							22.77	3.357	2.661	~ -59,53	1.206	-14.11		5.383	-13.9
Top						= 100,0	= 100,0							= 100,0	= 100,0	= 100,0	= 100,0	= 100,0	= 100,0		= 100,0	= 100,0
LogEC50						0.3628	~ -5,852							-8.419	-8.419	-8.591	~ -8,997	-4.718	-7.206		-5.315	-6.434
EC50						2.306	~ 1,406e-006							3.808e-09	3.81e-09	2.565e-09	~ 1,007e-009	1.913e-05	6.216e-08		4.842e-06	3.683e-07
Std. Error
LogEC50						2.804	~ 999,9							0.115	0.1649	0.1633	~ 2,878e+019	0.02467	0.2621		0.08146	0.2661
BOTTOM = 0%
	1	2	3	4	5	6	7	8	9	10	11	12	13	14	14	14	14	15	16	17	18	19	20	21	22	23
log(agonist) vs. response -- Variable slope (four parameters)						Ambiguous	Ambiguous											Ambiguous			Ambiguous
Best-fit values
Bottom						= 0,000	= 0,000							= 0,000	= 0,000	= 0,000	= 0,000	= 0,000	= 0,000		= 0,000	= 0,000
Top						6.075	~ 8756							116.4	116.9	100.2	115.6	~ 537,6	228.3		~ 1326	160.3
LogEC50						~ -6,018	~ 4,984							-8.586	-8.185	-8.622	-8.497	~ -3,371	-5.284		~ -2,257	-5.869
EC50						~ 9,595e-007	~ 96368							2.593e-09	6.533e-09	2.387e-09	3.186e-09	~ 0,0004254	5.199e-06		~ 0,005538	1.352e-06
Std. Error
LogEC50						~ 28741835	~ 4734							0.322	0.2384	0.1149	0.1457	~ 4,408	4.431		~ 9,683	5.22
The EC50 of GLP-1 was determined 26 times in different studies
	EC50 of GLP-1
Study number	M	nM
1	6.6e-11	0.066
2	8.5e-11	0.085
3	3.5e-11	0.035
4	2.2e-10	0.22
5	7.6e-11	0.076
6	2.2e-10	0.22
7	4.3e-11	0.043
8	2.2e-10	0.22
9	1.3e-10	0.13
10	3.5e-11	0.035
11	1.2e-10	0.12
12	3.5e-11	0.035
13	2.2e-10	0.22
14	2.4e-11	0.024
15	4.6e-11	0.046
16	3.9e-11	0.039
17	2e-10	0.2
18	8.4e-11	0.084
19	1.2e-10	0.12
20	2.1e-11	0.021
21	8.4e-11	0.084
22	2.1e-10	0.21
23	5e-11	0.05
24	5e-11	0.05
25	3.3e-11	0.033
26	2.4e-11	0.024
average	9.57692e-11	0.0957692
SEM	1.43176e-11	0.0143176
nb	26	26
EC50	0.0957692	nM
SEM	0.0143176	nM
[truncated: 3 more columns]

## Sheet: Table 2
Table 2	NEP 24-11 and Mouse plasma
	NEP 24-11
	% remaining analogue
time (h)	1			2			5			9			11			14			16			22			23
0	100	100	100	100	100	100	100	100	100	100	100	100	100	100	100	100	100	100	100	100	100	100	100	100	100	100	100
1	77.5	91	81.6	81	90.8	90.3	76.6	84.9	88.5	86.2	94	96.1	87.6	93.4	89.5	93.6	89.9	88.9	79.8	82	80.6	88.4	91	85.6	99.4	92.4	94.3
2	63.1	66.9	65	68.3	76.7	61.3	53.2	65.9	53.8	63.5	77.5	58.6	73.7	74.8	61.2	80.3	79.7	61.1	39.5	42.3	47.6	57.5	58.2	67.8	81.3	74.5	69
4	47.1	44.9	57.7	50.3	58.3	52.9	31	36.8	44.2	37	39.7	32.2	55.9	48.3	42.1	61.1	52.7	45.8	11.3	16.2	17.5	49.7	45.9	56.7	60.2	54.9	51.3
6	32.6	29.8	28.8	39.2	46	33.5	19.6	30.8	28.8	21.5	18.5	15.1	34.9	33.1	26.3	43.9	37.8	33.3	4	6.3	6.8	47	41	50	52.6	51.6	44.9
22	7	0.6	0.6	13.2	1.2	1.3	3.2	2.7	2.6	1.7	0.7	0.7	10.8	1.3	2	25.5	2	2.1	0	0.5	0		11.5	18.9	30.4	8.2	13.3
	Mouse plasma
	% remaining analogue
time (min)	1				2				5				9				11				14				16				22				23
0	100	100	100	100	100	100	100	100	100	100	100	100	100	100	100	100	100	100	100	100	100	100	100	100	100	100	100	100	100	100	100	100	100	100	100	100
20	34.8	38	31.7	31.4	38	39.2	34.7	31.6	38.3	55	36.1	37.9	33.1	39.2	45.7	36.7	44.7	61.5	50.6	52.7	66.9	73.3	81.5	67.4	36.8	66.3	43.6	55.4	101.1	88.3	84.5	116.9	63	64.6	72	90.5
60	23.9	21.3	19.3	17.4	21.2	19.4	21	15.2	29.2	33.6	25.8	23.7	11.7	17.7	18.6	17.8	31.1	38.5	29.4	30.5	30.5	34.9	35.9	29.3	41.6	46.9	35.4	42.3	96.9	84.5	83	103.4	24.8	29	40.6	38.9

## Sheet: Fig 3
Figure 3	BG mice
					Blood glucose (mg/dL) before / after IV treatment
Date	Remark	Body Weight (g)	Group	animal #	-30	30	60	120	240	360
2017-05-16		25	vehicle	1	170	214	250	161	158	138
2017-05-16		25.1		2	152	201	202	152	171	124
2017-05-16		25.8		3	143	165	147	149	139	146
				mean	155	193.333	199.667	154	156	136
				sd	13.7477	25.3837	51.5396	6.245	16.0935	11.1355
				sem	7.93725	14.6553	29.7564	3.60555	9.29157	6.4291
				n	3	3	3	3	3	3
2017-05-16		22.1	1	4	170	115	128	133	160	145
2017-05-16		21.8		5	119	127	150	142	195	151
2017-05-16		21.6		6	149	130	197	162	157	122
				mean	146	124	158.333	145.667	170.667	139.333
				sd	25.632	7.93725	35.2467	14.8436	21.1266	15.308
				sem	14.7986	4.58258	20.3497	8.56997	12.1974	8.83805
				n	3	3	3	3	3	3
2017-05-16		23.5	2	7	202.5	135	141	194.5	185	133
2017-05-16		24.2		8	142	194	191	140	139	135
2017-05-16		23.5		9	122	183	215	134	136	127
				mean	155.5	170.667	182.333	156.167	153.333	131.667
				sd	41.9136	31.3741	37.7536	33.3329	27.4651	4.16333
				sem	24.1988	18.1138	21.797	19.2448	15.857	2.4037
				n	3	3	3	3	3	3
2017-05-16		24.3	5	10	116	123	142	126	141	141
2017-05-16		24.9		11	133	104	146	130	132	136
2017-05-16		24.4		12	136	127	147	156	113	129
				mean	128.333	118	145	137.333	128.667	135.333
				sd	10.7858	12.2882	2.64575	16.2891	14.2945	6.02771
				sem	6.22718	7.0946	1.52753	9.40449	8.25295	3.4801
				n	3	3	3	3	3	3
2017-05-16		23.4	9	13	171	117	147	131	135	138
2017-05-16		23.5		14	137	137	146	150	157	137
2017-05-16		23.6		15	154	138	184	173	185	147
				mean	154	130.667	159	151.333	159	140.667
				sd	17	11.8462	21.6564	21.0317	25.0599	5.50757
				sem	9.81495	6.83943	12.5033	12.1427	14.4684	3.1798
				n	3	3	3	3	3	3
2017-05-16		25.6	11	16	189	148	158	170	177	126
2017-05-16		25.9		17	148	141	176	186	202	151
2017-05-16		26.3		18	137	242	283	194	186	152
				mean	158	177	205.667	183.333	188.333	143
				sd	27.4044	56.4004	67.5747	12.2202	12.6623	14.7309
				sem	15.8219	32.5628	39.0142	7.05534	7.31057	8.5049
				n	3	3	3	3	3	3
2017-05-16		22.8	14	19	188	117	116	114	108	132
2017-05-16		22		20	149	103	102	97	111	128
2017-05-16		22.9		21	170	104	90	110	137	142
				mean	169	108	102.667	107	118.667	134
				sd	19.5192	7.81025	13.0128	8.88819	15.9478	7.2111
				sem	11.2694	4.50925	7.51295	5.1316	9.20748	4.16333
				n	3	3	3	3	3	3
2017-05-16		24.8	16	22	136	203.5	281	216	198	135
2017-05-16		25		23	120	216	217	174	183	136
2017-05-16		25.5		24	131	179	157	175.5	175	122
				mean	129	199.5	218.333	188.5	185.333	131
				sd	8.18535	18.8215	62.0108	23.8275	11.6762	7.81025
				sem	4.72582	10.8666	35.8019	13.7568	6.74125	4.50925
				n	3	3	3	3	3	3
2017-05-16		23.5	23	25	162	127	118	112	112	111
2017-05-16		23.7		26	153	124	128	112	116	124
2017-05-16		23.9		27	187	111	131	110	136	165.5
				mean	167.333	120.667	125.667	111.333	121.333	133.5
				sd	17.6163	8.5049	6.80686	1.1547	12.8582	28.4649
				sem	10.1708	4.91031	3.92994	0.666667	7.42369	16.4342
				n	3	3	3	3	3	3
2017-05-16		23.5	22	28	173	122	115	101	179.5	164
2017-05-16		23.1		29	168	121	104	105	135	135
2017-05-16		24.8		30	185	120	103	137	111	143
				mean	175.333	121	107.333	114.333	141.833	147.333
				sd	8.73689	1	6.65833	19.7315	34.7575	14.9778
				sem	5.04425	0.57735	3.84419	11.392	20.0672	8.64741
				n	3	3	3	3	3	3

## Sheet: Fig 4a
Figure 4a	IPGTT 5 min
					Blood glucose (mg/dL) before / after glucose load					AUC (mg/dL.min)
Date	Remark	Body Weight (g)	treatment	animal #	0	15	30	60	120
2018-03-08			vehicle	296	302	367	362	272	157	32865
2018-03-08				299	276	464	431	296	156	36727.5
2018-03-08				300	212*	218*	254*	181*	147*	nd
2018-03-08				287	309	492	361	184	132	30060
				mean	295.667	441	384.667	250.667	148.333	33217.5
				sd	17.3877	65.5973	40.129	58.9689	14.1539	3347.7
				sem	10.0388	37.8726	23.1685	34.0457	8.17177	1932.79
				n	3	3	3	3	3	3
2018-03-08			1	279	237	225	215	157	116	20535
2018-03-08				280	181	275	220	219	164	25207.5
2018-03-08				285	243	236	163	146	117	19110
2018-03-08				288	190	166	170	192	122	20040
				mean	212.75	225.5	192	178.5	129.75	21223.1
				sd	31.7739	45.0962	29.6536	33.3716	22.9837	2721.14
				sem	15.887	22.5481	14.8268	16.6858	11.4918	1360.57
				n	4	4	4	4	4	4
2018-03-08			14	284	293	217	163	138	94	18150
2018-03-08				290	169.333	141	125	95	92	13232.5
2018-03-08				291	263	312	194	111	83	18502.5
2018-03-08				281	245	193	175	123	108	17445
				mean	242.583	215.75	164.25	116.75	94.25	16832.5
				sd	52.6943	71.5792	29.1133	18.2277	10.3401	2439.94
				sem	26.3472	35.7896	14.5566	9.11386	5.17003	1219.97
				n	4	4	4	4	4	4

## Sheet: Fig 4b
Figure 4b	IPGTT 30 min
				Blood glucose (mg/dL) before / after glucose load					AUC (mg/dL.min)
Date	Body Weight (g)	treatment	animal #	0	30	60	90	120
2018-02-19	22.2	vehicle	251	185	185	167	172	174	21105
2018-02-19	23.1		252	195	244	196	162	155	23310
2018-02-19	23.1		254	183	254	210	188	178	24975
2018-02-19	22.7		255	197	220	181	181	170	22965
2018-02-19	23.9		256	220	303	207	206	167	27285
2018-02-19	23.8		267	195	293	198	165	137	24660
			mean	195.833	249.833	193.167	179	163.5	24050
			sd	13.1821	44.3505	16.3636	16.4195	15.1625	2101.94
			sem	5.38155	18.106	6.6804	6.70323	6.19005	858.114
			n	6	6	6	6	6	6
2018-02-19	22.4	1	257	140	240	209	196	188	24270
2018-02-19	23.9		258	141	206	191	187	190	22485
2018-02-19	23.1		259	166	216	211	184	196	23760
2018-02-19	24.1		261	108	exclu.	179	154	147	nd
2018-02-19	24.1		262	178	241	209	188	166	24300
2018-02-19	23.2		263	198	257	219	211	180	26280
			mean	155.167	232	203	186.667	177.833	24219
			sd	32.0276	20.6277	14.9131	18.7368	18.313	1366.96
			sem	13.0752	9.22497	6.08824	7.64926	7.47626	611.323
			n	6	5	6	6	6	5
2018-02-19	21.9	14	264	158	117.5	94	69	75.5	11917.5
2018-02-19	23.6		265	137	114	103	96	97	12900
2018-02-19	24.4		266	140	120	97	101.5	112	13335
2018-02-19	23.1		268	137	130	99	117	99	13920
2018-02-19	23.2		269	136	118	114.5	89	96	13125
2018-02-19	23.9		270	152	131	114	108	99	14355
			mean	143.333	121.75	103.583	96.75	96.4167	13258.8
			sd	9.33095	7.05514	8.76594	16.6726	11.7831	847.393
			sem	3.80935	2.88025	3.57868	6.80655	4.81043	345.947
			n	6	6	6	6	6	6

## Sheet: Fig 4c
Figure 4c	IPGTT 2h
				Blood glucose (mg/dL) before / after IV treatment				Blood glucose (mg/dL) before / after glucose load - IPGTT					AUC (mg/dL.min)
Date	Body Weight (g)	Group	animal #	0	0.5	1	2	0	30	60	90	120
2017-09-05	22.5	vehicle	7	142	166	186	179	179	347	204	179	165	27060
2017-09-05	22.7		8	143	182	201	166	166	420	268	196	167	31515
2017-09-05	23.2		9	143	161	175	173	173	338	230	177	156	27285
2017-09-05	24.9		10	147	176	183	210	210	368	253	197	165	30165
2017-09-05	22.7		11	111	167	161	160	160	377	270	147	147	28425
2017-09-05	25.8		12	149	208	183	175	175	366	252	206	188	30165
			mean	139.167	176.667	181.5	177.167	177.167	369.333	246.167	183.667	164.667	29102.5
			sd	14.063	17.1075	13.1719	17.4518	17.4518	28.7031	25.1588	21.1629	13.6918	1789.53
			sem	5.74118	6.98411	5.37742	7.12468	7.12468	11.718	10.271	8.6397	5.58967	730.573
			n	6	6	6	6	6	6	6	6	6	6
2017-09-05	23.9	1	13	140	125	146	161	161	484	309	218	211	35910
2017-09-05	24.1		14	146	118	159	176	176	438	258	191	182	31980
2017-09-05	22		15	97	91	112	102	102	302	147	133	133	20985
2017-09-05	25.5		16	137	151	158	150	150	355	231	192	193	28485
2017-09-05	23.6		17	149	124	152	158	158	429	286	238	203	34005
2017-09-05	24.8		18	147	131	153	156	156	341	225	213	186	28500
			mean	136	123.333	146.667	150.5	150.5	391.5	242.667	197.5	184.667	29977.5
			sd	19.6367	19.5004	17.6144	25.2962	25.2962	69.3073	56.7685	36.1483	27.4858	5304.73
			sem	8.01665	7.96102	7.19104	10.3271	10.3271	28.2946	23.1757	14.7575	11.221	2165.65
			n	6	6	6	6	6	6	6	6	6	6
2017-09-05	24.7	14	19	117	98	98	87	87	132	101	102	104	12915
2017-09-05	25.6		20	134	120	110	99	99	182	149	116	114	16605
2017-09-05	22.9		3	137	138	104	103	103	142	134	115	113	14970
2017-09-05	21.9		4	150	113	115	106	106	141	133	116	117	15045
2017-09-05	24.1		5	133	91	100	81	81	144	122	86	87	13080
2017-09-05	25.1		24	126	91	101	84	84	137	95	92	90	12330
			mean	132.833	108.5	104.667	93.3333	93.3333	146.333	122.333	104.5	104.167	14157.5
			sd	11.0529	18.6842	6.56252	10.6333	10.6333	17.9852	20.8006	13.2627	12.9216	1642.11
			sem	4.51233	7.6278	2.67914	4.34102	4.34102	7.34242	8.49183	5.41449	5.2752	670.389
			n	6	6	6	6	6	6	6	6	6	6
2017-09-05	25.6	23	25	151	113	123	121	121	192	151	139	121	18090
2017-09-05	25.4		26	148	99	96	104	104	269	164	156	139	21315
2017-09-05	25.8		27	126	126	113	126	126	198	140	123	118	17490
2017-09-05	24.7		22	135	143	119	121	121	184	153	130	132	17805
2017-09-05	24.5		29	162	126	122	124	124	124.5	130	116	122	14805
2017-09-05	20.1		6	148	137	118	116	116	165	151	127	135	17055
			mean	145	124	115.167	118.667	118.667	188.75	148.167	131.833	127.833	17760
			sd	12.6807	16.025	10.0283	7.94145	7.94145	47.436	11.7204	14.0772	8.61201	2100.04
			sem	5.17687	6.54217	4.09403	3.24208	3.24208	19.3657	4.78481	5.74698	3.51584	857.339
			n	6	6	6	6	6	6	6	6	6	6
2017-09-05	22.7	22	31	123	108	100	93	93	181	162	127	123	17340
2017-09-05	26.5		32	136	104	103	97	97	120	120	120	117	14010
2017-09-05	22		33	145	117	116	89	89	159	152	124	115	16110
2017-09-05	22.3		34	154	119	110	104	104	161	161	132	109	16815
2017-09-05	25.6		35	145	136.5	124	91	91	120	120	119	112	13815
2017-09-05	24.4		36	119	115	115	96	96	126	132	131	116	14850
			mean	137	116.583	111.333	95	95	144.5	141.167	125.5	115.333	15490
			sd	13.6967	11.289	8.89194	5.32917	5.32917	25.9133	19.6206	5.46809	4.76095	1481.09
			sem	5.59166	4.60872	3.63012	2.17562	2.17562	10.5791	8.01006	2.23234	1.94365	604.653
			n	6	6	6	6	6	6	6	6	6	6

## Sheet: Fig 4d
Figure 4d	IPGTT 4h
					Blood glucose (mg/dL) before / after glucose load					AUC (mg/dL.min)
Date	Remark	Body Weight (g)	treatment	animal #	0	30	60	90	120
2018-03-08			vehicle	276	175	338	212	191	177	27510
2018-03-08				277	178*	179*	172*	180*	152*	nd
2018-03-08				278	147	393	227	188	172	29025
				mean	161	365.5	219.5	189.5	174.5	28267.5
				sd	19.799	38.8909	10.6066	2.12132	3.53553	1071.27
				sem	14	27.5	7.5	1.5	2.5	757.5
				n	2	2	2	2	2	2
2018-03-08			1	282	141	396	271	185	176	30315
2018-03-08				283	124	316	186.5	160	176	24375
2018-03-08				286	115	328	207	192	165	26010
				mean	126.667	346.667	221.5	179	172.333	26900
				sd	13.2035	43.1432	44.0766	16.8226	6.35085	3068.38
				sem	7.62306	24.9087	25.4477	9.71253	3.66667	1771.53
				n	3	3	3	3	3	3
2018-03-08			14	289	112	158	138	134	112	16260
2018-03-08				292	108	152	131	133	137	16155
2018-03-08				293	101	175	139	126	121	16530
				mean	107	161.667	136	131	123.333	16315
				sd	5.56776	11.9304	4.3589	4.3589	12.6623	193.455
				sem	3.21455	6.88799	2.51661	2.51661	7.31057	111.692
				n	3	3	3	3	3	3
2018-03-08			22	294	108	172	120	115	112	15510
2018-03-08				297	104	176	124	133	111	16215
2018-03-08				298	103	217	160	144	127	19080
				mean	105	188.333	134.667	130.667	116.667	16935
				sd	2.64575	24.9065	22.0303	14.6401	8.96289	1890.77
				sem	1.52753	14.3798	12.7192	8.45248	5.17472	1091.64
				n	3	3	3	3	3	3

## Sheet: Fig 5
Figure 5	PK
			Concentration (nmol/mL)
		time (min)	peptide 1			Hybrid 22
		1	7.92	8.37	10.76	4.87	4.24	5.27
		3	3.74	3.5	3.68
		5	1.78	2.61	2.54	1.76	1.43	1.33
		10	0.36	0.43	0.38
		15	0.1	0.06	0.06	0.63	0.96	0.74
		30	0.01	0.01	0	0.25	0.22	0.3
		60				0.09	0.15	0.14
		120				0.02	0.02	0.05

## Sheet: Fig 6a
Figure 6a	BG db/db mice
	group	treatment	animal #	blood glucose (mg/dL) before / after test item i.p. (hours)						AUC (mg/dL.min)		Blood glucose (relative expression T0) before / after test item i.p. (hours)						AUC (%T0)		Parameter 4				Parameter 5
				0	4	8	10	24	48			0	4	8	10	24	48			day W	day X	day Y	day Z	day W	day X	day Y	day Z
	group 1	Vehicle	7	568	514	551	489	540	577	25941		100	90.493	97.007	86.0915	95.0704	101.585	4567.08
			9	418	169*	308	481	465	385	nd		100	nd	73.6842	115.072	111.244	92.1053	nd
			22	393	213	283	515	370	444	18965		100	54.1985	72.0102	131.043	94.1476	112.977	4825.7
			33	377	372	403	406	367	477	19396		100	98.6737	106.897	107.692	97.3475	126.525	5144.83
			57	340	407	404	378	387	368	18313		100	119.706	118.824	111.176	113.824	108.235	5386.18
			mean	419.2	376.5	389.8	453.8	425.8	450.2	20653.8		100	90.7678	93.6843	110.215	102.327	108.285	4980.95		#DIV/0!	#DIV/0!	#DIV/0!	#DIV/0!	#DIV/0!	#DIV/0!	#DIV/0!	#DIV/0!
			sd	87.8675	124.618	105.426	58.6404	75.2576	83.4308	3552.84		0	27.3088	20.5387	16.1759	9.43451	12.8589	358.914		#DIV/0!	#DIV/0!	#DIV/0!	#DIV/0!	#DIV/0!	#DIV/0!	#DIV/0!	#DIV/0!
			sem	39.2955	62.309	47.1481	26.2248	33.6562	37.3114	1776.42		0	13.6544	9.1852	7.23406	4.21924	5.75067	179.457		#DIV/0!	#DIV/0!	#DIV/0!	#DIV/0!	#DIV/0!	#DIV/0!	#DIV/0!	#DIV/0!
			n	5	4	5	5	5	5	4		5	4	5	5	5	5	4		0	0	0	0	0	0	0	0
	group 2	Semaglutide	16	323	104	108	96	117	185	6597		100	32.1981	33.4365	29.7214	36.2229	57.2755	2042.41
			27	299	194	220	155	126	315	9448		100	64.8829	73.5786	51.8395	42.1405	105.351	3159.87
			41	294	133	106	109.5	110	140	6084		100	45.2381	36.0544	37.2449	37.415	47.619	2069.39
			42	323	143	129	120	101	137	6128		100	44.2724	39.9381	37.1517	31.2693	42.4149	1897.21
			48	569	193	209	181	85.5	232	8393.5		100	33.9192	36.7311	31.8102	15.0264	40.7733	1475.13
			mean	361.6	153.4	154.4	132.3	107.9	201.8	7330.1		100	44.1022	43.9477	37.5535	32.4148	58.6868	2128.8		#DIV/0!	#DIV/0!	#DIV/0!	#DIV/0!	#DIV/0!	#DIV/0!	#DIV/0!	#DIV/0!
			sd	116.708	39.3103	55.7342	34.9135	15.5258	74.2071	1512.58		0	13.0246	16.7252	8.64109	10.4614	26.8688	623.499		#DIV/0!	#DIV/0!	#DIV/0!	#DIV/0!	#DIV/0!	#DIV/0!	#DIV/0!	#DIV/0!
			sem	52.1935	17.5801	24.9251	15.6138	6.94334	33.1864	676.445		0	5.82477	7.47976	3.86441	4.67847	12.0161	278.837		#DIV/0!	#DIV/0!	#DIV/0!	#DIV/0!	#DIV/0!	#DIV/0!	#DIV/0!	#DIV/0!
			n	5	5	5	5	5	5	5		5	5	5	5	5	5	5		0	0	0	0	0	0	0	0
	group 3	24	2	515	206	225	202	146	368	11335		100	40	43.6893	39.2233	28.3495	71.4563	2200.97
			12	554	243	196	168	88.5	313	9449.5		100	43.8628	35.3791	30.3249	15.9747	56.4982	1705.69
			15	435	119	96	101	98	238	7160		100	27.3563	22.069	23.2184	22.5287	54.7126	1645.98
			47	524	152	145	157	141	320	9866		100	29.0076	27.6718	29.9618	26.9084	61.0687	1882.82
			52	579	165	240	198	138	405	11604		100	28.4974	41.4508	34.1969	23.8342	69.9482	2004.15
			mean	521.4	177	180.4	165.2	122.3	328.8	9882.9		100	33.7448	34.052	31.3851	23.5191	62.7368	1887.92		#DIV/0!	#DIV/0!	#DIV/0!	#DIV/0!	#DIV/0!	#DIV/0!	#DIV/0!	#DIV/0!
			sd	54.528	48.296	59.5004	40.7026	26.8831	63.0769	1779.96		0	7.62054	9.13348	5.89891	4.8171	7.65055	225.433		#DIV/0!	#DIV/0!	#DIV/0!	#DIV/0!	#DIV/0!	#DIV/0!	#DIV/0!	#DIV/0!
			sem	24.3857	21.5986	26.6094	18.2027	12.0225	28.2089	796.024		0	3.40801	4.08461	2.63807	2.15427	3.42143	100.817		#DIV/0!	#DIV/0!	#DIV/0!	#DIV/0!	#DIV/0!	#DIV/0!	#DIV/0!	#DIV/0!
			n	5	5	5	5	5	5	5		5	5	5	5	5	5	5		0	0	0	0	0	0	0	0
	group 6	Liraglutide	17	576*	494*	578*	573*	478*	497*	nd		nd	nd	nd	nd	nd	nd	nd
			18	342	115	106	105	227	284	10023		100	33.6257	30.9942	30.7018	66.3743	83.0409	2930.7
			25	350	129	127	121	227	337	10922		100	36.8571	36.2857	34.5714	64.8571	96.2857	3120.57
			61	416	162	199	174	229	318	11636		100	38.9423	47.8365	41.8269	55.0481	76.4423	2797.12
			66	349	114	110	128	287	411	12893		100	32.6648	31.5186	36.6762	82.235	117.765	3694.27
			mean	364.25	130	135.5	132	242.5	337.5	11368.5		100	35.5225	36.6588	35.9441	67.1286	93.3835	3135.66		#DIV/0!	#DIV/0!	#DIV/0!	#DIV/0!	#DIV/0!	#DIV/0!	#DIV/0!	#DIV/0!
			sd	34.6831	22.4054	43.3013	29.6086	29.6816	53.6812	1211.8		0	2.90062	7.82284	4.63717	11.2527	18.2287	395.345		#DIV/0!	#DIV/0!	#DIV/0!	#DIV/0!	#DIV/0!	#DIV/0!	#DIV/0!	#DIV/0!
			sem	17.3415	11.2027	21.6506	14.8043	14.8408	26.8406	605.901		0	1.45031	3.91142	2.31858	5.62635	9.11434	197.672		#DIV/0!	#DIV/0!	#DIV/0!	#DIV/0!	#DIV/0!	#DIV/0!	#DIV/0!	#DIV/0!
			n	4	4	4	4	4	4	4		4	4	4	4	4	4	4		0	0	0	0	0	0	0	0
	group 11	Exenatide	10	379	227	304	287	379	398	16851		100	59.8945	80.2111	75.7256	100	105.013	4446.17
			14	411	197	207	254	355	423	16084		100	47.9319	50.365	61.8005	86.3747	102.92	3913.38
			21	328	309.5	193	152	224	251	10957		100	94.3598	58.8415	46.3415	68.2927	76.5244	3340.55
			63	371	158	137	146	443	398	16146		100	42.5876	36.9272	39.3531	119.407	107.278	4352.02
			65	473*	324*	369*	423*	422*	427*	nd		nd	nd	nd	nd	nd	nd	nd
			mean	372.25	222.875	210.25	209.75	350.25	367.5	15009.5		100	61.1934	56.5862	55.8052	93.5186	97.9337	4013.03		#DIV/0!	#DIV/0!	#DIV/0!	#DIV/0!	#DIV/0!	#DIV/0!	#DIV/0!	#DIV/0!
			sd	34.1894	64.2889	69.4328	71.472	91.9977	78.5557	2723.97		0	23.2647	18.1512	16.2583	21.5994	14.3834	504.873		#DIV/0!	#DIV/0!	#DIV/0!	#DIV/0!	#DIV/0!	#DIV/0!	#DIV/0!	#DIV/0!
			sem	17.0947	32.1444	34.7164	35.736	45.9989	39.2779	1361.99		0	11.6323	9.07561	8.12916	10.7997	7.1917	252.436		#DIV/0!	#DIV/0!	#DIV/0!	#DIV/0!	#DIV/0!	#DIV/0!	#DIV/0!	#DIV/0!
			n	4	4	4	4	4	4	4		4	4	4	4	4	4	4		0	0	0	0	0	0	0	0

## Sheet: Fig 6b
Figure 6b	Pencreatin
		% remaining analogue
	time (min)	Semaglutide			24
	0	100	100	100	100	100	100
	20	63.84	65.4	72	97.42	95.5	97.23
	60	28.5	30.54	42.72	80.32	81.31	74.54

[truncated: 2 more sheets: Supp Fig 3, Supp Fig 5]
